# Supplementary material for: Cognition and interpersonal coordination of patients with schizophrenia who have sports habits
Source: PLoS One. 2020 Nov 9;15(11):e0241863. doi: 10.1371/journal.pone.0241863 (PMC7652240; doi:10.1371/journal.pone.0241863)
Supplement: S1 Data — (XLSX) [file pone.0241863.s001.xlsx]

## Sheet: Sheet1
						PANSS				JART	ReyComplexFigure			CANTAB										TrailMaking		Clinical_info		slalom	3vs1
subject	football_experience	exercise_hour_1year	recent_football_hour_1month	footballexperience_untill22yearsold	GAF	Positive_symptom_score	Negative_symptom_score	Comprehensive_scale	Total	predicted_FSIQ	ImmediatelyAfter	ThreeMinAfter	ThirtyMinAfter	RTI2	RTI5	RTI9	RTI10	IED1	IED4	IED5	SWM2	SWM3	SWM6	A	B	Duration_of_illness	Medication	slalom	passMiss	angPass	angDisp	distRed
C1	13	924	2	2700						102	34	24	23	222.75	287.25	240.88	238.5	15	8	15	2	34	2	53	58			18.585	0.111111	39.8755	-1.07919	1.06784
C2	27	48	4	5500						108	30.5	26.5	19	323.22	448.78	338.62	342	11	3	11	2	26	2	61	89			18.155	0.0625	33.3498	7.41767	0.514805
C3	16	250	0	7400						104	35	30.5	28.5	265.22	358.11	268.88	270	11	2	11	10	21	10	55	78			18.155	0.136364	34.6204	3.76304	0.681941
C4	16	192	6	300						112	33.5	8.5	7.5	214.62	375.5	274.12	277	69	23	44	4	32	5	57	53			18.12	0.0952381	34.5638	8.50677	0.409118
C5	12	275	16	1500						108	31	21.5	21	325.11	478.89	358.25	361	5	1	5	0	19	0	60	83			21.5	0.0869565	33.8922	6.95855	0.698643
C6	16	600	0	5166						104	36	27	26	303.78	429.33	276.5	282	8	2	8	16	35	16	66	55			19.68	0.26087	44.0779	9.15492	0.454555
C7	11	500	0	2000						100	30.5	10	9	259.89	434.33	276.25	258.5	9	3	9	34	26	39	63	71			20.965	0.0606061	35.6706	3.43161	0.558238
C8	24	96	6	10800						112	34	21	21	277.89	320	279.62	264	53	23	28	11	29	11	57	110			20.54	0.263158	27.9065	5.63021	0.525089
C9	17	148	2	0						116	36	21.5	25.5	271.22	458.22	294.62	291	53	23	28	20	19	21	72	84			21.385	0.12	40.08	2.90954	0.508383
C10	11	150	2	5500						98	33	21.5	27	230.44	577.67	253.25	252	10	5	10	8	22	8	77	67			22.505	0.0454545	36.3867	5.51006	0.630478
C11	6	175	4	3600						112	30.5	21.5	15	251	535.33	281.38	273.5	7	1	7	0	20	0	48	51			19.9	0.107143	38.9615	8.84812	0.753574
C12	8	150	4	1200						112	20.5	8.5	14.5	254.22	334.78	289.88	295	8	1	8	16	27	16	78	96			30.975	0.333333	38.7746	6.41894	0.730508
C13	1	150	4	24						109	31	26.5	24	269.11	519.44	276.62	276	12	4	12	29	32	29	58	50			19.785	0.0625	36.5468	8.33126	0.476163
C14	3	295	4	2250						104	29.5	19.5	17.5	268.22	342.78	269.12	266.5	9	2	9	0	33	0	58	68			24.775	0.285714	35.1213	8.80983	0.410904
C15	20	74	2	6000						114	35	22	21.5	281.56	382.67	286.43	291	13	7	13	0	19	0	59	49			19.255	0.0588235	33.8536	8.1898	0.516577
S1	11	524	2	5350	55	17	14	32	63	104	33.5	21	21	274.22	474.56	325.88	322.5	10	1	10	7	27	7	66	82	22	400	27.485	0.263158	35.203	2.57687	0.503031
S2	6	224	2	800	40	14	21	31	66	112	33.5	12.5	15	414.67	817.22	451	438.5	62	30	37	23	31	23	133	106	22	400	32.375	0.214286	30.5893	2.33094	0.496965
S3	10	595	8	200	50	15	14	22	51	102	36	14.5	15.5	269	566.11	276.5	273.5	21	7	21	21	26	21	107	108	19	600	19.335	0.230769	33.2977	6.38608	0.584405
S4	5	298	2	1000	60	9	26	38	73	83	27	6.5	5	215.78	333.67	324.38	296.5	58	27	33	7	24	7	90	140	43	600	22.765	0.210526	39.5193	8.50954	0.593427
S5	2	375	8	0	60	15	13	34	62	116	35	14.5	14.5	249.67	258.44	271.75	267.5	15	2	15	1	19	1	61	66	9	300	23.64	0.192308	35.2332	-0.130529	0.393799
S6	9	1150	8	0	45	25	28	44	97	100	28	17.5	18	279.44	342.44	313.57	312	60	30	35	36	39	38	111	173	36	400	28.08	0.037037	33.1165	4.9984	0.299604
S7	7	375	16	600	85	13	7	18	38	106	30.5	7	2	317.67	607.33	318	315	10	4	10	9	33	9	122	113	7	175	20.605	0.210526	35.124	6.81681	0.45921
S8	12	145	8	4200	50	10	17	29	56	89	29	11	9.5	369.62	642.88	331.12	331	8	1	8	21	32	21	80	92	12	105	22.735	0.0181818	37.6004	4.80879	0.47375
S9	9	325	6	4000	50	16	17	32	65	114	31.5	7	10	306.11	448.22	331.38	312	10	2	10	16	19	18	66	89	11	283	19.855	0.1	42.9847	8.07596	0.44506
S10	3	275	6	0	60	9	18	28	55	106	21	6	7	262.56	411.33	282.25	266.5	22	3	22	58	34	58	70	103	24	400	25.99	0.210526	36.6113	2.16883	0.768705
S11	16	425	24	7500	65	11	7	23	41	120	34	17	15.5	270.57	389.86	310.86	333	24	9	24	14	27	15	90	98	24	400	17.8	0.0434783	34.9849	2.26265	0.384835
S12	9	224	2	3500	40	14	12	22	48	96	31	10.5	12.5	271.67	345.44	287.88	280.5	12	8	12	31	37	31	79	77	18	600	24.035	0.227273	34.0562	2.36647	0.523758
